# Supplementary material for: Improved detection of infection with SARS-CoV-2 Omicron variants of concern in healthcare workers by a second-generation rapid antigen test
Source: Microbiol Spectr. 2023 Oct 13;11(6):e01768-23. doi: 10.1128/spectrum.01768-23 (PMC10714798; doi:10.1128/spectrum.01768-23)
Supplement: Supplemental file 3 — Table S3. [file spectrum.01768-23-s0003.xlsx]

## Sheet: Tabelle1
Data collected during the RaCoMRI-study (Test I: second generation rapid antigen test; Test II: first generation rapid antigen test; n/a: data not available or not applicable; ---: no sequencing performed)
Paticipant ID	Age	Sex (f/m/d)	Randomization	Test I D1	Test II D1	PCR result D1	Ct value Cobas E-Gen	Ct value Cobas ORF1-Gen	Ct value NeuMoDx N-Gen	Ct value NeuMoDx Nsp2-Gen	Viral load (GE/ml)	Pango lineage	Test I D3	Test II D3	Fever	Headache	Cough	Sore throat	Distress	Cold	Loss of taste/olfaction	Dorsalgia/Joint pain	Exhaustion	Others	Vaccinations	Prior SARS-CoV-2 Infections	Contact work related	SARS-CoV-2 contact in private enviroment
1	18	f	Test I - Test II	positive	positive	positive	24.98	28			95449	BA.5.1	positive	positive	0	0	1	1	0	1	0	0	0	0	3	0	n/a	n/a
2	52	f	Test I - Test II	positive	positive	positive	20.63	20.36			32586958	BA.2	positive	positive	0	0	0	0	0	0	0	0	0	0	3	0	n/a	n/a
3	19	f	Test II - Test I	positive	positive	positive	35.18	33.33			1630	---	positive	positive	0	0	0	0	0	1	0	0	0	0	3	1	1	0
4	52	f	Test II - Test I	negative	negative	negative							negative	negative	0	0	0	0	0	0	0	0	0	0	3	0	0	1
5	19	f	Test I - Test II	negative	negative	negative							negative	negative	0	0	0	0	0	0	0	0	0	0	3	1	n/a	n/a
6	52	f	Test II - Test I	negative	negative	negative							negative	negative	0	1	0	1	0	1	0	0	1	1	3	0	n/a	n/a
7	19	f	Test I - Test II	negative	negative	negative							negative	negative	0	0	0	0	0	0	0	0	0	0	3	1	n/a	n/a
8	53	f	Test II - Test I	negative	negative	negative							negative	negative	0	0	0	0	0	0	0	0	0	0	2	1	0	0
9	19	f	Test II - Test I	negative	negative	negative							negative	negative	0	0	0	1	0	1	0	0	0	0	3	0	1	0
10	53	f	Test I - Test II	positive	positive	positive	23.25	22.97			4442422	BA.5.1	positive	positive	0	1	1	1	0	1	0	0	0	0	3	0	0	1
11	20	f	Test I - Test II	negative	negative	negative							negative	negative	0	0	0	0	0	0	0	0	0	0	3	1	0	0
12	54	f	Test II - Test I	negative	negative	negative							negative	negative	0	0	0	0	0	0	0	0	0	0	3	0	n/a	n/a
13	20	f	Test II - Test I	negative	negative	negative							negative	negative	0	0	0	0	0	0	0	0	0	0	3	1	0	0
14	54	f	Test II - Test I	negative	negative	negative							negative	negative	0	0	0	0	0	0	0	0	0	0	3	0	n/a	n/a
15	20	f	Test I - Test II	negative	negative	negative							negative	negative	0	1	0	0	0	1	0	1	0	0	4	1	0	1
16	54	f	Test I - Test II	negative	negative	negative							negative	negative	0	0	0	0	0	0	0	1	1	0	4	0	1	0
17	20	f	Test II - Test I	negative	negative	negative							negative	negative	0	1	0	1	0	0	0	1	1	0	2	2	0	0
18	54	f	Test II - Test I	negative	negative	negative							negative	negative	0	0	0	0	0	0	0	0	0	0	3	1	0	0
19	20	f	Test II - Test I	negative	negative	negative							negative	negative	0	1	1	1	0	1	0	1	0	0	3	1	1	0
20	54	f	Test II - Test I	negative	negative	negative							negative	negative	0	0	0	0	0	0	0	0	0	0	3	1	0	0
21	21	f	Test I - Test II	negative	negative	negative							negative	negative	0	0	0	0	0	0	0	0	0	0	3	1	n/a	n/a
22	54	f	Test II - Test I	negative	negative	negative							negative	negative	0	1	0	0	0	0	0	0	0	0	3	1	0	0
23	21	f	Test II - Test I	negative	negative	negative							negative	negative	0	0	0	0	0	0	0	0	0	0	3	0	0	0
24	55	f	Test II - Test I	negative	negative	negative							negative	negative	0	0	0	0	0	0	0	0	0	0	3	0	0	0
25	21	f	Test I - Test II	negative	negative	negative							negative	negative	0	1	1	1	0	1	0	1	0	0	3	1	0	0
26	55	f	Test II - Test I	negative	negative	negative							negative	negative	0	0	1	0	0	0	0	0	0	0	3	0	0	0
27	21	f	Test I - Test II	positive	positive	positive	21.17	24.82			1081924	BA.2.12.1	positive	positive	1	1	1	1	0	1	0	0	1	0	2	0	1	0
28	55	f	Test I - Test II	positive	positive	positive	24.02	23.45			3079367	BA.5.2.1	positive	positive	1	0	0	0	1	0	1	1	0	0	3	0	0	0
29	22	f	Test II - Test I	positive	positive	positive	34.41	33.47			1466	---	positive	positive	0	1	1	1	0	1	1	1	1	0	2	0	0	0
30	56	f	Test II - Test I	negative	negative	negative							negative	negative	0	0	0	0	0	0	0	0	0	0	3	0	0	1
31	22	f	Test II - Test I	positive	positive	negative							positive	positive	0	1	0	1	1	1	0	0	1	0	3	0	1	0
32	56	f	Test II - Test I	negative	negative	negative							negative	negative	0	0	0	0	0	0	0	0	0	0	3	1	0	1
33	22	f	Test II - Test I	negative	negative	negative							negative	negative	0	1	0	0	0	0	0	0	1	0	2	0	1	0
34	56	f	Test II - Test I	positive	positive	positive	27.8	27.5			139818	BA.5.2	positive	positive	0	1	1	1	0	1	0	0	0	0	3	0	0	0
35	22	f	Test II - Test I	negative	negative	negative							negative	negative	1	1	1	0	1	1	1	0	1	0	3	0	1	0
36	56	f	Test I - Test II	negative	negative	negative							negative	negative	0	1	1	1	0	1	0	0	1	1	3	0	n/a	n/a
37	23	f	Test I - Test II	positive	negative	positive	22.69	26.42			318910	BA.2.12.1	positive	positive	0	0	1	1	0	1	0	0	1	0	3	0	1	0
38	57	f	Test I - Test II	positive	positive	positive	32.33	31.49			6646	---	positive	positive	0	0	1	0	0	1	0	0	0	1	3	0	0	0
39	23	f	Test I - Test II	negative	negative	negative							negative	negative	0	0	0	0	0	0	0	0	0	0	3	1	n/a	n/a
40	57	f	Test I - Test II	negative	negative	negative							negative	negative	0	0	0	0	0	0	0	0	0	0	3	0	0	0
41	23	f	Test II - Test I	negative	negative	negative							negative	negative	0	0	0	0	0	0	0	0	0	0	3	1	0	1
42	57	f	Test I - Test II	negative	negative	negative							negative	negative	0	0	0	0	0	0	0	0	0	0	3	1	n/a	n/a
43	23	f	Test II - Test I	negative	negative	negative							negative	negative	0	0	0	1	0	0	0	0	0	0	3	0	0	1
44	57	f	Test II - Test I	negative	negative	negative							negative	negative	0	0	0	1	0	1	0	0	0	0	3	1	1	0
45	23	f	Test II - Test I	negative	negative	positive	29.38	28.74			54250	---	positive	positive	1	1	1	1	0	1	0	0	1	0	4	0	0	0
46	57	f	Test II - Test I	negative	negative	negative							negative	negative	0	1	1	1	0	1	0	0	1	0	3	0	0	1
47	23	f	Test II - Test I	positive	positive	positive	22.29	22.09			8697818	BA.5	positive	positive	1	1	1	1	1	1	0	1	1	0	3	0	0	1
48	58	f	Test I - Test II	positive	positive	positive	20.16	20.01			42569333	n/a	positive	positive	0	0	1	1	0	1	0	0	0	0	3	1	0	0
49	24	f	Test II - Test I	negative	negative	negative							negative	negative	0	0	0	0	0	0	0	0	0	0	2	1	n/a	n/a
50	58	f	Test I - Test II	negative	negative	negative							negative	negative	0	0	0	1	0	1	0	0	0	0	3	0	1	0
51	24	f	Test II - Test I	negative	negative	negative							negative	negative	0	0	0	0	0	0	0	0	0	0	2	1	0	0
52	58	f	Test I - Test II	negative	negative	negative							negative	negative	0	0	0	0	0	0	0	0	0	0	4	0	0	1
53	24	f	Test II - Test I	negative	negative	negative							negative	negative	0	0	0	0	0	0	0	0	0	0	3	0	n/a	n/a
54	58	f	Test I - Test II	negative	negative	negative							negative	negative	0	0	0	0	0	0	0	0	0	0	3	0	0	1
55	24	f	Test I - Test II	negative	negative	negative							negative	negative	0	0	0	0	0	0	0	0	0	0	2	0	0	0
56	58	f	Test II - Test I	negative	negative	negative							negative	negative	0	0	0	0	0	0	0	0	0	0	5	0	0	0
57	24	f	Test II - Test I	negative	negative	negative							negative	negative	0	0	0	0	0	0	0	0	0	0	3	0	0	0
58	58	f	Test II - Test I	negative	negative	negative							negative	negative	0	0	0	0	0	0	0	0	0	0	3	2	0	1
59	24	f	Test II - Test I	negative	negative	negative							negative	negative	0	0	0	0	0	0	0	0	0	0	2	0	0	0
60	58	f	Test II - Test I	negative	negative	negative							negative	negative	0	0	1	1	0	1	0	0	1	0	3	0	0	0
61	25	f	Test I - Test II	positive	positive	positive	25.57	25.31			744256	n/a	positive	positive	0	0	0	1	0	1	0	0	0	0	3	0	0	0
62	58	f	Test I - Test II	negative	negative	negative							negative	negative	0	1	0	0	0	1	0	1	0	0	3	1	0	1
63	25	f	Test II - Test I	negative	negative	negative							negative	negative	0	0	0	0	0	0	0	0	0	0	3	1	n/a	n/a
64	59	f	Test II - Test I	positive	positive	positive	23.83	23.63			2683966	BA.5	positive	positive	0	0	0	1	1	0	0	0	1	0	3	0	0	1
65	25	f	Test I - Test II	negative	negative	negative							negative	negative	0	0	0	0	0	0	0	0	0	0	3	1	n/a	n/a
66	59	f	Test II - Test I	negative	negative	negative							negative	negative	0	0	0	0	0	0	0	0	0	0	2	0	0	0
67	25	f	Test I - Test II	negative	negative	negative							negative	negative	0	0	0	0	0	0	0	0	0	0	3	1	0	0
68	59	f	Test II - Test I	negative	negative	negative							negative	negative	0	0	0	0	0	0	0	0	0	0	3	1	n/a	n/a
69	25	f	Test II - Test I	negative	negative	negative							negative	negative	0	0	0	0	0	0	0	0	0	0	3	1	0	0
70	59	f	Test I - Test II	negative	negative	negative							negative	negative	0	0	0	0	0	0	0	0	0	0	2	1	1	0
71	25	f	Test I - Test II	negative	negative	negative							negative	negative	0	0	0	0	0	0	0	0	0	0	3	1	0	0
72	59	f	Test I - Test II	negative	negative	negative							negative	negative	0	0	1	1	0	0	0	0	1	0	3	0	1	0
73	25	f	Test I - Test II	negative	negative	negative							negative	negative	0	0	0	0	0	0	0	0	0	0	2	2	1	0
74	59	f	Test II - Test I	negative	negative	positive	33.1	31.39			7173	---	positive	positive	0	1	1	1	0	1	1	1	1	1	3	0	0	0
75	25	f	Test I - Test II	negative	negative	negative							negative	negative	0	0	0	0	0	0	0	0	0	0	3	0	0	0
76	59	f	Test I - Test II	positive	positive	positive	19.43	19.51			62357239	BA.5.2	positive	positive	1	1	1	1	0	0	0	1	1	0	3	0	0	1
77	25	f	Test I - Test II	negative	negative	negative							negative	negative	0	0	1	1	0	1	0	0	1	0	3	0	0	0
78	60	f	Test II - Test I	positive	positive	positive	30.76	30.06			19802	---	positive	positive	0	0	0	0	0	0	0	0	0	0	2	0	1	0
79	25	f	Test II - Test I	negative	negative	negative							negative	negative	0	1	0	1	0	1	0	0	1	0	3	2	0	1
80	60	f	Test II - Test I	positive	negative	positive	30.22	29.54			29454	---	positive	positive	0	0	1	0	0	1	0	0	0	0	3	0	0	0
81	25	f	Test I - Test II	negative	negative	negative							negative	negative	0	1	1	1	1	0	0	0	0	0	3	0	0	0
82	60	f	Test I - Test II	negative	negative	negative							negative	negative	0	0	0	0	0	0	0	0	0	0	3	0	n/a	n/a
83	26	f	Test I - Test II	negative	negative	positive	33.69	32.97			2147	---	negative	negative	0	0	0	0	0	0	0	0	0	0	3	0	0	1
84	60	f	Test I - Test II	negative	negative	negative							negative	negative	0	0	0	0	0	0	0	1	0	1	3	0	1	0
85	26	f	Test II - Test I	positive	positive	positive	20.42	20.12			39140199	BA.5	positive	positive	0	0	1	1	0	1	0	0	0	0	3	0	1	0
86	60	f	Test I - Test II	negative	negative	negative							negative	negative	0	0	1	1	0	0	0	0	1	0	3	0	1	0
87	26	f	Test II - Test I	positive	positive	negative							negative	negative	0	0	0	0	0	1	0	0	1	0	3	0	1	0
88	61	f	Test II - Test I	positive	positive	positive	18.8	18.35			151188849	n/a	positive	positive	0	0	1	1	0	0	0	1	0	1	3	0	0	0
89	26	f	Test I - Test II	negative	negative	negative							negative	negative	0	0	0	0	0	0	0	0	0	0	3	1	n/a	n/a
90	61	f	Test I - Test II	positive	positive	positive	26.1	25.4			694833	n/a	positive	positive	0	1	1	1	0	1	1	1	1	1	3	0	1	0
91	26	f	Test I - Test II	negative	negative	negative							negative	negative	0	0	0	0	0	0	0	0	0	0	3	1	0	0
92	62	f	Test II - Test I	negative	negative	negative							negative	negative	0	0	0	0	0	0	0	0	0	0	0	2	0	0
93	26	f	Test II - Test I	negative	negative	negative							negative	negative	0	0	0	0	0	0	0	0	0	0	3	0	n/a	n/a
94	63	f	Test I - Test II	negative	negative	negative							negative	negative	0	0	0	0	0	0	0	0	0	0	3	0	n/a	n/a
95	26	f	Test I - Test II	negative	negative	negative							negative	negative	0	0	0	1	0	0	0	0	1	0	3	0	n/a	n/a
96	63	f	Test I - Test II	negative	negative	negative							negative	negative	1	1	1	0	0	0	0	0	1	0	3	0	n/a	n/a
97	26	f	Test II - Test I	negative	negative	negative							negative	negative	0	0	0	0	0	0	0	0	0	0	2	0	n/a	n/a
98	64	f	Test I - Test II	positive	positive	positive			22	22.95	3825245	n/a	positive	positive	0	0	0	0	0	1	0	0	1	0	3	0	0	0
99	26	f	Test II - Test I	negative	negative	negative							negative	negative	0	0	0	0	0	0	0	0	0	0	3	0	0	1
100	65	f	Test I - Test II	negative	negative	negative							negative	negative	0	0	0	0	0	0	0	0	0	0	3	0	0	0
101	26	f	Test II - Test I	negative	negative	negative							negative	negative	0	0	0	0	0	0	0	0	0	0	3	0	0	0
102	67	f	Test II - Test I	negative	negative	negative							negative	negative	0	0	0	0	0	0	0	0	0	0	3	0	0	0
103	26	f	Test II - Test I	negative	negative	negative							negative	negative	0	0	0	0	0	0	0	0	0	0	3	0	n/a	0
104	19	m	Test I - Test II	negative	negative	negative							negative	negative	0	0	0	0	0	1	0	0	0	0	2	2	0	1
105	26	f	Test I - Test II	positive	positive	positive	26.38	26.07			416602	n/a	positive	positive	0	1	1	1	0	0	0	1	1	0	3	0	0	0
106	21	m	Test I - Test II	negative	negative	negative							negative	negative	0	0	0	0	0	0	0	0	0	0	3	1	0	0
107	26	f	Test II - Test I	negative	negative	negative							negative	negative	0	1	0	1	0	1	0	1	0	0	3	1	0	1
108	22	m	Test II - Test I	negative	negative	negative							negative	negative	0	0	0	0	0	0	0	0	0	0	3	1	0	0
109	26	f	Test I - Test II	negative	negative	negative							negative	negative	0	1	1	1	0	1	0	0	1	0	3	0	1	0
110	23	m	Test II - Test I	negative	negative	negative							negative	negative	0	0	0	0	0	0	0	0	0	0	2	1	0	0
111	26	f	Test I - Test II	negative	negative	negative							negative	negative	1	1	0	1	0	0	0	0	1	0	4	0	n/a	n/a
112	24	m	Test II - Test I	positive	positive	positive	23.72	23.27			3533018	BF.7	positive	positive	0	1	1	1	0	0	0	1	1	0	3	0	0	1
113	27	f	Test II - Test I	positive	positive	positive	36.24	35.05			439	---	negative	negative	0	0	0	1	0	0	0	0	0	0	3	0	0	1
114	25	m	Test II - Test I	negative	negative	negative							negative	negative	0	0	0	0	0	0	0	0	0	0	3	1	0	0
115	27	f	Test II - Test I	negative	negative	positive	32.75	34.19			2540	---	negative	negative	0	0	0	1	0	0	0	0	0	0	3	0	0	0
116	26	m	Test II - Test I	positive	positive	positive	25.76	25.54			624394	BA.2	positive	positive	0	0	1	1	0	1	0	0	0	0	3	0	0	0
117	27	f	Test II - Test I	positive	positive	positive	20.09	19.93			45250486	BA.2	positive	positive	0	0	0	1	0	0	0	0	0	1	3	0	0	0
118	26	m	Test I - Test II	negative	negative	negative							negative	negative	0	0	0	0	0	0	0	0	0	0	3	1	n/a	n/a
119	27	f	Test II - Test I	negative	negative	negative							negative	negative	0	0	0	0	0	0	0	0	0	0	3	1	1	0
120	26	m	Test I - Test II	negative	negative	negative							negative	negative	0	0	0	0	0	0	0	0	0	0	2	1	n/a	n/a
121	27	f	Test II - Test I	negative	negative	negative							negative	negative	0	0	0	0	0	0	0	0	0	0	3	1	0	1
122	26	m	Test I - Test II	negative	negative	negative							negative	negative	0	0	0	0	0	0	0	0	0	0	3	1	0	0
123	27	f	Test I - Test II	negative	negative	negative							negative	negative	0	0	0	0	0	0	0	0	0	0	2	1	0	0
124	26	m	Test I - Test II	negative	negative	negative							negative	negative	0	0	0	0	0	0	0	0	0	0	3	1	0	0
125	27	f	Test I - Test II	negative	negative	negative							negative	negative	0	0	0	0	0	0	0	0	0	0	3	1	0	0
126	26	m	Test I - Test II	negative	negative	negative							negative	negative	0	0	0	0	1	0	0	0	1	0	2	1	0	0
127	27	f	Test I - Test II	negative	negative	negative							negative	negative	0	0	0	0	0	0	0	0	0	0	3	1	0	0
128	26	m	Test II - Test I	negative	negative	negative							negative	negative	0	0	0	0	0	0	0	0	0	0	3	1	0	0
129	27	f	Test II - Test I	negative	negative	negative							negative	negative	0	0	0	0	0	0	0	0	0	0	3	1	0	0
130	26	m	Test I - Test II	negative	negative	negative							negative	negative	0	0	0	0	0	0	0	0	0	0	3	1	n/a	0
131	27	f	Test I - Test II	negative	negative	negative							negative	negative	0	0	0	1	0	0	0	0	0	0	3	0	0	1
132	26	m	Test II - Test I	negative	negative	negative							negative	negative	0	0	0	0	0	0	0	0	0	0	3	0	0	0
133	27	f	Test II - Test I	negative	negative	negative							negative	negative	0	0	0	0	0	0	0	0	0	0	3	0	0	0
134	26	m	Test II - Test I	negative	negative	negative							negative	negative	0	0	0	0	0	0	0	0	0	0	3	0	n/a	0
135	27	f	Test II - Test I	negative	negative	negative							negative	negative	0	0	0	0	0	0	0	0	0	0	3	0	0	0
136	26	m	Test I - Test II	positive	positive	positive	23.18	23.11			3992074	n/a	positive	positive	1	1	1	1	0	1	0	1	1	0	3	0	0	0
137	27	f	Test II - Test I	negative	negative	negative							negative	negative	0	0	1	1	0	1	0	0	0	0	3	1	0	1
138	27	m	Test I - Test II	negative	negative	negative							negative	negative	0	0	0	0	0	0	0	0	1	0	3	1	n/a	n/a
139	27	f	Test I - Test II	negative	negative	negative							negative	negative	0	0	1	0	0	0	0	0	0	0	3	0	0	0
140	27	m	Test II - Test I	negative	negative	negative							negative	negative	0	0	0	0	0	0	0	0	0	0	3	1	0	1
141	27	f	Test II - Test I	negative	negative	negative							negative	negative	0	1	0	0	0	0	0	1	0	0	3	1	1	0
142	27	m	Test I - Test II	negative	negative	negative							negative	negative	0	0	0	0	0	0	0	0	0	0	3	1	0	0
143	27	f	Test II - Test I	negative	negative	negative							negative	negative	0	1	0	1	0	1	0	1	1	0	3	2	1	0
144	27	m	Test I - Test II	negative	negative	negative							negative	negative	0	0	0	0	0	0	0	0	0	0	3	1	0	0
145	27	f	Test II - Test I	negative	negative	negative							negative	negative	0	1	1	1	0	0	0	1	0	0	3	1	0	0
146	27	m	Test II - Test I	negative	negative	negative							negative	negative	0	0	0	0	0	0	0	0	0	0	3	1	0	0
147	28	f	Test II - Test I	positive	positive	positive	29.48	28.8			51821	---	positive	positive	0	0	0	1	0	0	0	0	0	0	3	1	0	0
148	27	m	Test I - Test II	negative	negative	negative							negative	negative	0	0	0	0	0	0	0	0	0	0	3	1	0	0
149	28	f	Test II - Test I	positive	negative	positive	28.49	27.99			96181	n/a	positive	positive	0	0	1	1	0	1	0	1	1	0	3	0	n/a	n/a
150	27	m	Test II - Test I	negative	negative	negative							negative	negative	0	0	0	0	0	1	0	0	0	0	3	0	1	0
151	28	f	Test I - Test II	positive	positive	positive	21.19	20.93			21088378	BA.5	positive	positive	0	0	1	1	0	1	0	1	1	0	3	0	1	0
152	27	m	Test I - Test II	negative	negative	negative							negative	negative	0	0	0	0	0	0	0	0	0	0	3	0	0	0
153	28	f	Test II - Test I	negative	negative	negative							negative	negative	0	0	0	0	0	0	0	0	0	0	3	1	n/a	n/a
154	27	m	Test I - Test II	negative	negative	negative							negative	negative	0	0	0	0	0	0	0	0	0	0	3	0	0	0
155	28	f	Test I - Test II	negative	negative	negative							negative	negative	0	0	0	0	0	0	0	0	0	0	3	1	n/a	n/a
156	27	m	Test II - Test I	positive	positive	positive	19.83	19.95			44564768	n/a	positive	positive	1	1	1	1	0	1	1	1	1	0	3	1	n/a	n/a
157	28	f	Test I - Test II	negative	negative	negative							negative	negative	0	0	0	0	0	0	0	0	0	0	3	1	n/a	n/a
158	28	m	Test I - Test II	negative	negative	negative							negative	negative	0	0	0	0	0	0	0	0	0	0	3	1	n/a	n/a
159	28	f	Test I - Test II	negative	negative	negative							negative	negative	0	0	0	0	0	0	0	0	0	0	3	1	n/a	n/a
160	28	m	Test II - Test I	negative	negative	negative							negative	negative	0	0	0	0	0	0	0	0	0	0	3	1	0	1
161	28	f	Test I - Test II	negative	negative	negative							negative	negative	0	0	0	0	0	0	0	0	0	0	2	1	n/a	n/a
162	28	m	Test II - Test I	negative	negative	negative							negative	negative	0	0	0	0	0	0	0	0	0	0	3	1	0	0
163	28	f	Test I - Test II	negative	negative	negative							negative	negative	0	0	0	0	0	0	0	0	0	0	3	1	0	0
164	28	m	Test II - Test I	negative	negative	negative							negative	negative	0	0	0	0	0	0	0	0	0	0	3	1	0	0
165	28	f	Test I - Test II	negative	negative	negative							negative	negative	0	0	0	1	0	0	0	0	0	0	3	1	0	0
166	28	m	Test II - Test I	negative	negative	negative							negative	negative	0	0	0	0	0	0	0	0	0	0	3	0	0	1
167	28	f	Test I - Test II	negative	negative	negative							negative	negative	0	0	0	0	0	0	0	0	0	0	3	1	0	0
168	28	m	Test II - Test I	negative	negative	negative							negative	negative	0	0	0	0	0	0	0	0	0	0	3	0	0	0
169	28	f	Test II - Test I	negative	negative	negative							negative	negative	0	0	0	0	0	0	0	0	0	0	3	1	0	0
170	28	m	Test I - Test II	negative	negative	negative							negative	negative	0	1	0	1	0	1	0	0	1	1	3	0	1	0
171	28	f	Test I - Test II	negative	negative	negative							negative	negative	0	0	0	0	0	0	0	0	0	0	3	1	0	0
172	28	m	Test I - Test II	positive	positive	positive	21.06	20.94			20927983	BF.7	positive	positive	1	1	1	1	0	1	0	0	1	0	3	0	0	1
173	28	f	Test II - Test I	negative	negative	negative							negative	negative	0	0	0	0	0	0	0	0	0	0	2	1	0	0
174	29	m	Test I - Test II	negative	negative	negative							negative	negative	0	0	0	0	0	0	0	0	0	0	3	1	n/a	n/a
175	28	f	Test II - Test I	negative	negative	negative							negative	negative	0	0	0	0	0	0	0	0	0	0	3	0	1	0
176	29	m	Test I - Test II	negative	negative	negative							negative	negative	0	0	0	0	0	0	0	0	0	0	3	1	0	0
177	28	f	Test I - Test II	negative	negative	negative							negative	negative	0	0	0	0	0	0	0	0	0	0	3	0	n/a	0
178	29	m	Test II - Test I	negative	negative	negative							negative	negative	0	0	1	1	1	1	0	0	1	0	3	1	1	0
179	28	f	Test II - Test I	negative	negative	negative							negative	negative	0	1	0	1	0	0	0	0	1	0	3	1	n/a	n/a
180	29	m	Test II - Test I	negative	negative	negative							negative	negative	0	1	0	1	0	1	0	0	1	0	3	1	0	0
181	28	f	Test II - Test I	positive	positive	positive	22.06	21.75			11275804	BF.1	positive	positive	1	1	0	1	0	0	0	1	1	1	3	0	0	0
182	29	m	Test II - Test I	negative	negative	negative							negative	negative	0	1	0	0	0	0	0	0	0	0	5	0	0	0
183	28	f	Test I - Test II	positive	positive	positive	21.11	20.72			24755687	BA.5.2	positive	positive	1	1	1	1	1	1	0	0	1	1	3	0	0	0
184	30	m	Test I - Test II	negative	negative	positive	35.21	33.89			1064	---	negative	negative	0	0	0	1	0	0	0	0	0	0	3	1	0	0
185	28	f	Test I - Test II	negative	negative	negative							negative	negative	1	1	0	1	0	0	0	1	1	0	3	1	n/a	n/a
186	30	m	Test I - Test II	negative	negative	negative							negative	negative	0	0	0	1	0	1	0	0	0	0	2	1	n/a	n/a
187	28	f	Test I - Test II	negative	negative	negative							negative	negative	1	1	0	0	0	0	0	1	1	0	3	1	0	0
188	30	m	Test I - Test II	negative	negative	negative							negative	negative	0	0	0	0	0	0	0	0	0	0	3	1	n/a	n/a
189	29	f	Test II - Test I	positive	negative	positive	27.55	27.08			192675	n/a	positive	positive	0	0	1	1	0	1	0	0	0	0	3	0	1	0
190	30	m	Test I - Test II	negative	negative	negative							negative	negative	0	0	0	0	0	0	0	0	0	0	0	1	0	0
191	29	f	Test I - Test II	negative	negative	negative							negative	negative	0	0	0	0	0	0	0	0	0	0	3	1	n/a	n/a
192	30	m	Test II - Test I	negative	negative	negative							negative	negative	0	0	0	0	0	0	0	0	0	0	4	1	0	0
193	29	f	Test I - Test II	negative	negative	negative							negative	negative	0	0	0	0	0	0	0	0	0	0	3	1	0	0
194	30	m	Test II - Test I	negative	negative	negative							negative	negative	0	0	0	0	0	0	0	0	0	0	3	1	0	0
195	29	f	Test II - Test I	negative	negative	negative							negative	negative	0	0	0	0	0	0	0	0	0	0	3	1	0	0
196	30	m	Test II - Test I	negative	negative	negative							negative	negative	0	0	0	0	0	0	0	0	0	0	3	1	0	0
197	29	f	Test I - Test II	negative	negative	negative							negative	negative	0	0	0	0	0	0	0	0	0	0	3	1	0	0
198	30	m	Test I - Test II	negative	negative	negative							negative	negative	0	0	0	0	0	0	0	0	0	0	3	0	n/a	n/a
199	29	f	Test I - Test II	negative	negative	negative							negative	negative	0	0	0	0	0	0	0	0	0	0	4	1	0	0
200	30	m	Test I - Test II	negative	negative	negative							negative	negative	0	0	0	0	0	0	0	0	0	0	3	0	0	0
201	29	f	Test II - Test I	negative	negative	negative							negative	negative	0	0	0	0	0	0	0	0	0	0	3	1	0	0
202	30	m	Test II - Test I	negative	negative	negative							negative	negative	0	0	0	0	0	0	0	0	0	0	4	0	0	0
203	29	f	Test II - Test I	negative	negative	negative							negative	negative	0	0	0	0	0	0	0	0	0	0	3	1	0	0
204	30	m	Test I - Test II	negative	negative	negative							negative	negative	0	0	0	0	0	0	0	0	0	0	3	0	0	0
205	29	f	Test I - Test II	negative	negative	negative							negative	negative	0	0	0	0	0	0	0	0	0	0	3	0	0	0
206	31	m	Test II - Test I	negative	negative	negative							negative	negative	0	0	0	0	0	0	0	0	0	0	3	1	0	1
207	29	f	Test II - Test I	negative	negative	negative							negative	negative	0	0	1	1	0	1	0	0	1	0	3	0	0	0
208	31	m	Test I - Test II	negative	negative	negative							negative	negative	0	0	0	0	0	0	0	0	0	0	3	1	0	0
209	29	f	Test II - Test I	positive	positive	positive	24.07	23.65			2643293	n/a	positive	positive	0	1	1	1	0	0	0	0	1	0	3	0	0	0
210	31	m	Test II - Test I	negative	negative	negative							negative	negative	0	0	0	0	0	0	0	0	0	0	3	1	0	0
211	30	f	Test II - Test I	negative	negative	negative							negative	negative	0	0	0	0	0	0	0	0	0	0	3	1	n/a	n/a
212	31	m	Test I - Test II	negative	negative	negative							negative	negative	0	0	0	0	0	0	0	0	0	0	3	1	0	0
213	30	f	Test I - Test II	negative	negative	negative							negative	negative	0	0	0	0	0	0	0	0	0	0	3	1	n/a	n/a
214	31	m	Test I - Test II	negative	negative	negative							negative	negative	0	0	0	0	0	0	0	0	0	0	3	1	0	0
215	30	f	Test I - Test II	negative	negative	negative							negative	negative	0	0	0	0	0	0	0	0	0	0	3	1	n/a	n/a
216	31	m	Test II - Test I	negative	negative	negative							negative	negative	0	0	0	0	0	0	0	0	0	0	3	1	0	0
217	30	f	Test I - Test II	negative	negative	negative							negative	negative	0	0	0	0	0	0	0	0	0	0	4	1	n/a	n/a
218	32	m	Test I - Test II	negative	negative	negative							negative	negative	0	0	0	0	0	0	0	0	0	0	2	1	n/a	n/a
219	30	f	Test I - Test II	negative	negative	negative							negative	negative	0	0	0	0	0	0	0	0	0	0	3	1	n/a	n/a
220	32	m	Test II - Test I	positive	positive	positive	22.28	22.47			6507435	BA.2	positive	positive	1	0	1	1	0	1	0	0	1	0	3	0	0	0
221	30	f	Test I - Test II	negative	negative	negative							negative	negative	0	0	0	1	0	0	0	0	1	0	3	1	1	0
222	32	m	Test II - Test I	positive	positive	positive	27.45	27.11			188312	BA.5.2.1	positive	positive	0	1	1	1	1	1	0	1	1	0	3	0	0	0
223	30	f	Test I - Test II	negative	negative	negative							negative	negative	0	0	0	0	0	0	0	0	0	0	3	1	0	1
224	32	m	Test I - Test II	positive	positive	positive	24.46	24.52			1360413	BA.5.9	positive	positive	0	1	1	1	0	1	0	1	0	0	3	1	0	1
225	30	f	Test I - Test II	negative	negative	negative							negative	negative	0	0	0	1	0	1	0	0	1	0	3	1	0	0
226	32	m	Test II - Test I	positive	positive	positive	25.77	25.48			653663	BA.5.1	positive	positive	1	1	1	1	0	1	0	1	0	0	3	0	1	0
227	30	f	Test II - Test I	negative	negative	negative							negative	negative	0	0	0	0	0	0	0	0	0	0	2	1	0	0
228	32	m	Test II - Test I	negative	negative	negative							negative	negative	1	1	0	1	0	0	0	0	0	0	3	1	0	0
229	30	f	Test II - Test I	negative	negative	negative							negative	negative	0	0	0	0	0	0	0	0	0	0	3	1	0	0
230	33	m	Test I - Test II	negative	negative	negative							negative	negative	0	0	0	0	0	0	0	0	0	0	3	1	n/a	n/a
231	30	f	Test II - Test I	negative	negative	negative							negative	negative	0	0	0	0	0	0	0	0	0	0	3	0	n/a	n/a
232	33	m	Test I - Test II	negative	negative	negative							negative	negative	0	0	0	0	0	0	0	0	0	0	3	1	1	0
233	30	f	Test I - Test II	negative	negative	negative							negative	negative	0	0	0	0	0	0	0	0	0	0	3	0	0	0
234	33	m	Test II - Test I	negative	negative	negative							negative	negative	0	0	0	0	0	0	0	0	0	0	2	0	n/a	n/a
235	30	f	Test I - Test II	negative	negative	negative							negative	negative	0	0	0	0	0	0	0	0	0	0	3	0	0	0
236	33	m	Test I - Test II	negative	negative	negative							negative	negative	0	0	0	1	0	0	0	0	0	0	4	0	0	0
237	30	f	Test I - Test II	positive	negative	positive	21.82	25.84			496575	BA.2.12.1	positive	positive	1	0	1	1	1	1	0	0	1	1	3	0	n/a	n/a
238	33	m	Test I - Test II	negative	negative	negative							negative	negative	0	0	0	0	0	0	0	0	0	0	3	0	0	0
239	30	f	Test II - Test I	positive	positive	positive	30.21	30.01			20573	---	positive	positive	0	1	0	1	0	1	0	0	1	0	3	0	0	0
240	33	m	Test I - Test II	positive	positive	positive	28.62	28.29			76492	---	positive	positive	0	1	1	1	0	1	0	1	1	0	4	1	0	0
241	30	f	Test I - Test II	positive	positive	positive	29.67	29.01			44144	---	positive	positive	0	1	1	1	0	0	1	1	1	0	2	0	n/a	n/a
242	33	m	Test I - Test II	positive	positive	positive	22.74	22.75			5254936	BA.5.1	positive	positive	1	1	1	1	1	1	0	1	1	0	3	0	0	1
243	30	f	Test II - Test I	positive	positive	positive	24.87	24.85			1057424	BA.5	positive	positive	0	1	1	1	0	1	0	0	1	1	3	0	1	0
244	34	m	Test I - Test II	positive	positive	positive	26.45	26.12			400998	n/a	positive	positive	0	0	1	0	0	1	0	0	1	0	3	0	1	0
245	30	f	Test I - Test II	positive	negative	positive	22.99	22.61			5847748	BE.1	positive	positive	0	1	1	1	0	1	0	1	1	0	3	0	0	0
246	34	m	Test I - Test II	negative	negative	negative							negative	negative	0	0	0	0	0	0	0	0	0	0	3	1	0	0
247	30	f	Test II - Test I	positive	positive	positive	22.44	22.34			7186464	BA.5	positive	positive	0	1	1	1	0	1	0	0	1	0	4	0	0	0
248	34	m	Test I - Test II	negative	negative	negative							negative	negative	0	0	0	0	0	0	0	0	0	0	4	0	n/a	n/a
249	30	f	Test I - Test II	positive	positive	positive	20.16	20.34			33088373	BA.5	positive	positive	0	1	1	1	0	0	0	0	1	0	3	0	0	1
250	34	m	Test I - Test II	negative	negative	negative							negative	negative	0	0	0	0	0	0	0	0	0	0	3	0	0	0
251	30	f	Test I - Test II	negative	negative	negative							negative	negative	0	1	1	1	0	1	0	0	1	0	3	0	n/a	n/a
252	34	m	Test I - Test II	negative	negative	negative							negative	negative	0	0	0	0	0	0	0	0	0	0	3	0	0	0
253	31	f	Test II - Test I	positive	positive	positive	35.51	33.65			1277	---	positive	positive	0	0	1	1	0	1	0	0	0	0	3	1	0	0
254	34	m	Test II - Test I	negative	negative	negative							negative	negative	0	0	0	0	0	0	0	0	0	0	3	0	n/a	0
255	31	f	Test I - Test II	negative	negative	negative							negative	negative	0	0	0	0	0	0	0	0	0	0	3	0	n/a	n/a
256	35	m	Test I - Test II	negative	negative	negative							negative	negative	0	0	0	0	0	0	0	0	0	0	1	1	n/a	n/a
257	31	f	Test I - Test II	negative	negative	negative							negative	negative	0	0	0	0	0	0	0	0	0	0	2	0	1	0
258	35	m	Test II - Test I	negative	negative	negative							negative	negative	0	0	0	0	0	0	0	0	0	0	3	1	0	0
259	31	f	Test II - Test I	negative	negative	negative							negative	negative	0	0	0	0	0	0	0	0	0	1	3	0	0	1
260	35	m	Test II - Test I	negative	negative	negative							negative	negative	0	1	1	1	0	0	0	0	0	0	3	1	0	0
261	31	f	Test II - Test I	negative	negative	negative							negative	negative	0	0	0	0	0	0	0	0	0	0	3	0	0	0
262	36	m	Test I - Test II	positive	positive	positive	32.81	31.81			5205	---	positive	positive	0	0	1	1	0	0	0	0	0	0	3	0	0	0
263	31	f	Test II - Test I	negative	negative	negative							negative	negative	0	0	1	1	0	1	0	0	1	0	3	1	0	0
264	36	m	Test I - Test II	negative	negative	negative							positive	positive	0	0	0	0	0	0	0	0	0	0	2	0	1	0
265	31	f	Test II - Test I	negative	negative	negative							negative	negative	0	0	1	1	1	1	0	0	0	0	3	0	n/a	n/a
266	36	m	Test I - Test II	positive	positive	positive	23.77	23.92			2150893	BA.5	positive	positive	0	1	1	0	0	1	0	0	1	0	3	1	0	1
267	32	f	Test II - Test I	positive	positive	positive	24.02	23.88			2217594	BA.5	positive	positive	0	0	0	1	0	1	0	0	0	0	4	0	0	0
268	36	m	Test II - Test I	negative	positive	positive	23.18	23.11			3992074	BA.5.2	positive	positive	0	1	0	1	0	0	0	1	1	0	3	1	0	0
269	32	f	Test I - Test II	negative	negative	negative							negative	negative	0	0	0	0	0	0	0	0	0	0	3	1	1	0
270	37	m	Test II - Test I	negative	negative	negative							negative	negative	0	0	0	0	0	0	0	0	0	0	2	1	0	0
271	32	f	Test I - Test II	negative	negative	negative							negative	negative	0	0	0	0	0	0	0	0	0	0	3	1	0	1
272	37	m	Test I - Test II	negative	negative	negative							negative	negative	0	0	0	0	0	0	0	0	0	0	2	0	0	0
273	32	f	Test I - Test II	negative	negative	negative							negative	negative	0	0	0	0	0	0	0	0	0	0	3	1	0	0
274	38	m	Test II - Test I	negative	negative	negative							negative	negative	0	0	0	0	0	0	0	0	0	0	4	0	0	0
275	32	f	Test II - Test I	negative	negative	negative							negative	negative	0	0	0	1	0	0	0	0	0	0	3	1	0	0
276	38	m	Test II - Test I	negative	negative	negative							negative	negative	0	0	0	0	0	0	0	0	0	0	4	0	0	0
277	32	f	Test II - Test I	negative	negative	negative							negative	negative	0	0	0	0	0	0	0	0	0	0	2	2	0	0
278	39	m	Test I - Test II	negative	negative	negative							negative	negative	0	0	0	0	0	0	0	0	0	0	3	1	0	0
279	32	f	Test II - Test I	negative	negative	negative							negative	negative	0	0	0	0	0	0	0	0	0	0	3	0	n/a	n/a
280	40	m	Test II - Test I	negative	negative	negative							negative	negative	0	0	0	0	0	0	0	0	0	0	3	0	1	0
281	32	f	Test I - Test II	negative	negative	negative							negative	negative	0	0	0	0	0	0	0	0	0	0	3	0	0	1
282	41	m	Test I - Test II	negative	negative	negative							negative	negative	0	0	0	0	0	0	0	0	0	0	4	0	n/a	n/a
283	32	f	Test I - Test II	negative	negative	negative							negative	negative	0	1	0	1	0	1	0	0	1	0	3	1	0	0
284	41	m	Test I - Test II	negative	negative	negative							negative	negative	0	0	1	1	0	0	0	0	0	0	3	1	n/a	n/a
285	32	f	Test II - Test I	positive	positive	positive	26.12	25.95			456574	n/a	positive	positive	1	1	0	1	0	1	1	1	1	1	3	0	0	1
286	41	m	Test II - Test I	positive	positive	positive	32.27	31.64			5927	---	negative	negative	0	1	1	1	1	1	1	0	1	0	3	0	0	1
287	32	f	Test II - Test I	positive	positive	positive	25.5	25.16			834564	BA.4.1	positive	positive	1	1	1	1	1	1	1	1	1	0	3	0	0	1
288	42	m	Test I - Test II	negative	negative	negative							negative	negative	1	1	1	1	0	0	0	0	0	0	2	1	1	0
289	33	f	Test II - Test I	negative	negative	negative							negative	negative	0	0	0	0	0	0	0	0	0	0	3	1	n/a	n/a
290	43	m	Test II - Test I	negative	negative	negative							negative	negative	0	0	0	0	0	1	0	0	0	0	3	0	n/a	n/a
291	33	f	Test II - Test I	negative	negative	negative							negative	negative	0	0	0	0	0	0	0	0	0	0	3	1	1	0
292	43	m	Test I - Test II	negative	negative	negative							negative	negative	0	0	0	0	0	0	0	0	0	0	4	0	1	0
293	33	f	Test II - Test I	negative	negative	negative							negative	negative	0	0	0	0	0	0	0	0	0	0	3	1	0	0
294	43	m	Test I - Test II	negative	negative	negative							negative	negative	0	0	0	0	0	0	0	0	0	0	3	0	0	1
295	33	f	Test II - Test I	negative	negative	negative							negative	negative	0	0	0	0	0	0	0	0	0	0	3	2	1	0
296	44	m	Test II - Test I	positive	positive	positive	30.81	30.23			17392	---	positive	positive	0	0	0	1	0	0	0	1	0	0	4	0	0	0
297	33	f	Test I - Test II	negative	negative	negative							negative	negative	0	0	0	0	0	0	0	0	0	0	3	0	1	0
298	44	m	Test I - Test II	positive	positive	positive	26.45	25.96			453101	BA.5.2.1	positive	positive	0	0	1	1	0	0	0	0	1	0	4	0	0	1
299	33	f	Test II - Test I	negative	negative	negative							negative	negative	0	0	0	0	0	0	0	0	0	0	3	0	1	0
300	44	m	Test II - Test I	positive	positive	positive	20.14	20.19			37103291	BA.5.1.5	positive	positive	0	0	0	0	0	0	0	0	0	0	3	0	0	0
301	33	f	Test II - Test I	negative	negative	negative							negative	negative	0	0	0	0	0	0	0	0	0	0	3	0	0	0
302	45	m	Test II - Test I	negative	negative	negative							negative	negative	0	0	0	0	0	0	0	0	0	0	4	0	1	0
303	33	f	Test II - Test I	negative	negative	negative							negative	negative	0	0	0	0	0	0	0	0	0	0	3	0	0	0
304	45	m	Test I - Test II	negative	negative	negative							negative	negative	0	0	0	0	0	0	0	0	0	0	3	0	0	0
305	33	f	Test I - Test II	negative	negative	negative							negative	negative	0	1	1	0	0	0	0	0	1	0	3	1	0	1
306	46	m	Test II - Test I	negative	negative	negative							negative	negative	0	0	0	0	0	0	0	0	0	0	3	0	0	0
307	33	f	Test II - Test I	positive	positive	positive	31.23	30.12			18916	---	positive	positive	1	1	1	1	0	1	0	1	1	0	3	0	0	0
308	49	m	Test II - Test I	negative	negative	negative							negative	negative	0	0	0	0	0	0	0	0	0	0	3	1	0	0
309	34	f	Test II - Test I	positive	positive	positive	33.61	32.85			2353	---	positive	positive	0	0	0	1	0	1	0	0	0	0	3	0	0	0
310	51	m	Test II - Test I	positive	positive	positive	31.07	30.69			12241	---	positive	positive	0	0	1	1	0	1	0	0	1	0	3	0	0	1
311	34	f	Test II - Test I	positive	positive	positive	29.7	30.37			26067	---	positive	positive	0	0	1	1	0	1	0	1	1	0	3	1	0	0
312	51	m	Test I - Test II	negative	negative	negative							negative	negative	0	0	0	0	0	0	0	0	0	0	4	1	0	0
313	34	f	Test I - Test II	negative	negative	positive	27.19	36.88			224461	n/a	negative	negative	0	0	1	1	0	1	0	1	1	0	3	0	0	0
314	51	m	Test I - Test II	negative	negative	negative							negative	negative	0	0	0	0	0	0	0	0	0	0	3	0	0	0
315	34	f	Test II - Test I	negative	negative	negative							negative	negative	0	0	0	0	0	0	0	0	0	0	3	1	0	0
316	54	m	Test I - Test II	negative	negative	negative							negative	negative	0	0	0	0	0	0	0	0	0	0	3	0	0	0
317	34	f	Test II - Test I	negative	negative	negative							negative	negative	0	0	0	0	0	0	0	0	0	0	3	1	0	0
318	54	m	Test II - Test I	negative	negative	positive	26.52	26			439473	BA.5.2.1	positive	positive	0	1	1	1	0	0	0	1	1	0	4	0	0	0
319	34	f	Test II - Test I	negative	negative	negative							negative	negative	0	0	0	0	0	0	0	0	0	0	3	1	0	0
320	54	m	Test I - Test II	negative	negative	negative							negative	negative	0	1	1	1	0	1	0	1	1	0	3	0	0	0
321	34	f	Test I - Test II	negative	negative	negative							negative	negative	0	0	0	0	0	0	0	0	0	0	3	2	n/a	n/a
322	54	m	Test II - Test I	positive	positive	positive	20.29	20.62			26719787	BA.4.1.8	positive	positive	1	1	1	1	0	1	0	0	0	0	3	0	0	0
323	34	f	Test I - Test II	negative	negative	negative							negative	negative	0	0	1	1	0	1	0	0	1	0	3	0	1	0
324	55	m	Test II - Test I	positive	positive	positive	22.79	22.67			5585909	BA.5.5	positive	positive	0	1	1	1	0	1	1	1	0	0	3	0	0	0
325	34	f	Test II - Test I	positive	positive	positive	31.18	30.45			14703	---	positive	positive	0	1	1	1	0	1	0	1	1	0	3	0	0	1
326	58	m	Test II - Test I	positive	positive	positive	28.58	28.06			91175	---	positive	positive	0	0	0	0	0	0	0	1	1	0	4	1	0	0
327	34	f	Test II - Test I	negative	negative	negative							negative	negative	0	1	1	1	0	1	1	0	1	0	3	0	0	0
328	58	m	Test II - Test I	negative	negative	negative							negative	negative	0	0	0	0	0	0	0	0	0	0	3	0	0	0
329	34	f	Test I - Test II	positive	positive	positive	31.43	30.58			13314	---	positive	positive	1	1	0	1	0	1	0	0	0	0	3	0	0	1
330	62	m	Test II - Test I	positive	positive	positive	22.57	22.7			5459419	n/a	positive	positive	0	0	1	0	0	0	0	0	0	0	3	0	0	0
331	34	f	Test I - Test II	positive	positive	positive	29.6	29.33			34576	---	positive	positive	1	1	1	1	0	1	0	1	1	0	2	0	n/a	n/a
332	64	m	Test I - Test II	negative	negative	negative							negative	negative	0	1	1	1	0	1	0	1	0	0	4	0	0	0
333	35	f	Test I - Test II	positive	positive	positive	23.52	23.38			3248419	BA.5.1.10	positive	positive	0	0	0	0	0	0	0	0	0	0	3	0	n/a	n/a
334	35	f	Test I - Test II	negative	negative	negative							negative	negative	0	0	0	0	0	0	0	0	0	0	3	1	n/a	n/a
335	35	f	Test I - Test II	negative	negative	negative							negative	negative	0	0	0	0	0	0	0	0	0	0	3	1	n/a	n/a
336	35	f	Test I - Test II	negative	negative	negative							negative	negative	0	0	0	1	0	1	0	0	0	0	4	1	1	0
337	35	f	Test I - Test II	negative	negative	negative							negative	negative	0	0	0	0	0	0	0	0	0	0	3	1	0	0
338	35	f	Test II - Test I	negative	negative	negative							negative	negative	0	0	0	0	0	0	0	0	0	0	3	0	n/a	n/a
339	35	f	Test II - Test I	negative	negative	negative							negative	negative	0	0	0	0	0	0	0	0	0	0	3	0	0	0
340	35	f	Test II - Test I	negative	negative	negative							negative	negative	0	0	1	1	0	1	0	0	0	0	2	0	0	0
341	35	f	Test II - Test I	positive	positive	positive	27.47	26.86			227915	BA.5.3.1	positive	positive	0	1	1	1	1	1	1	0	1	0	4	0	1	0
342	36	f	Test II - Test I	positive	positive	positive	22.31	21.97			9532348	BA.5.2	positive	positive	0	0	1	1	0	1	0	1	0	0	3	0	0	1
343	36	f	Test II - Test I	negative	negative	negative							negative	negative	0	0	0	0	0	0	0	0	0	0	4	1	n/a	n/a
344	36	f	Test I - Test II	negative	negative	negative							negative	negative	0	0	0	0	0	0	0	0	0	0	4	1	n/a	n/a
345	36	f	Test I - Test II	negative	negative	negative							negative	negative	0	0	0	0	0	0	0	0	0	0	3	2	0	0
346	36	f	Test I - Test II	negative	negative	negative							negative	negative	0	0	0	0	0	0	0	0	0	0	2	2	0	0
347	36	f	Test II - Test I	negative	negative	negative							negative	negative	0	0	0	0	0	0	0	0	0	0	4	0	0	0
348	36	f	Test II - Test I	negative	negative	negative							negative	negative	0	1	0	1	0	0	0	1	0	0	3	1	1	0
349	36	f	Test I - Test II	negative	negative	negative							negative	negative	0	1	0	1	0	1	0	0	1	0	3	0	0	1
350	36	f	Test II - Test I	negative	negative	negative							negative	negative	0	1	1	1	0	0	0	0	0	0	3	0	0	0
351	36	f	Test II - Test I	positive	positive	positive	27.25	26.79			240427	n/a	positive	positive	1	1	0	1	0	1	1	0	0	0	2	0	0	0
352	37	f	Test I - Test II	negative	negative	negative							negative	negative	0	0	0	0	0	0	0	0	0	0	3	1	1	0
353	37	f	Test I - Test II	negative	negative	negative							negative	negative	0	0	0	0	0	0	0	0	0	0	2	2	0	0
354	37	f	Test II - Test I	negative	negative	negative							negative	negative	0	0	0	0	0	0	0	0	0	0	4	0	n/a	n/a
355	37	f	Test II - Test I	negative	negative	negative							negative	negative	0	0	0	0	0	0	0	0	0	0	3	0	1	0
356	37	f	Test II - Test I	negative	negative	negative							negative	negative	0	0	0	0	0	0	0	0	0	0	4	0	0	0
357	37	f	Test II - Test I	negative	negative	negative							negative	negative	1	1	0	1	0	0	0	1	1	0	3	0	n/a	n/a
358	37	f	Test II - Test I	negative	negative	negative							negative	negative	1	1	1	1	1	0	0	1	1	0	2	2	0	0
359	38	f	Test I - Test II	positive	positive	positive	18.02	17.96			203627293	BA.2	positive	positive	0	0	0	0	0	0	0	1	1	0	3	0	0	0
360	38	f	Test II - Test I	negative	negative	negative							negative	negative	0	0	0	0	0	0	0	0	0	0	3	1	0	0
361	38	f	Test I - Test II	positive	positive	positive	30.54	29.93			21869	---	positive	positive	0	1	1	0	0	0	0	0	1	0	3	0	1	0
362	38	f	Test I - Test II	positive	positive	positive	24.24	24.07			1918146	BE.1.1	positive	positive	1	1	0	1	0	0	1	1	1	0	3	0	0	0
363	38	f	Test I - Test II	positive	positive	positive	20.57	20.35			32836708	BA.5	positive	positive	1	1	1	1	0	0	0	0	1	0	3	0	0	1
364	39	f	Test II - Test I	negative	negative	negative							negative	negative	0	0	0	1	0	0	0	0	0	0	4	1	0	0
365	39	f	Test I - Test II	negative	negative	negative							negative	negative	0	0	0	0	0	0	0	0	0	0	3	1	0	0
366	39	f	Test I - Test II	negative	negative	negative							negative	negative	0	0	0	0	0	0	0	0	0	0	3	2	n/a	n/a
367	39	f	Test II - Test I	negative	negative	negative							negative	negative	0	0	0	0	0	0	0	0	0	0	4	0	0	0
368	39	f	Test I - Test II	negative	negative	negative							negative	negative	0	0	1	0	0	1	0	0	0	0	3	0	0	1
369	39	f	Test II - Test I	positive	positive	positive	22.99	22.75			5254936	BA.5	positive	positive	0	1	1	0	0	1	0	1	1	0	0	1	n/a	n/a
370	39	f	Test I - Test II	positive	positive	positive	22.72	21.96			9605405	n/a	positive	positive	0	1	0	1	0	0	0	1	0	0	3	0	0	0
371	39	f	Test II - Test I	negative	negative	negative							negative	negative	0	1	0	1	0	0	0	0	0	0	1	1	1	0
372	39	f	Test I - Test II	negative	negative	negative							negative	negative	0	1	0	1	0	0	0	1	0	0	3	1	1	0
373	40	f	Test II - Test I	positive	negative	positive	20.47	20.51			39068	---	positive	positive	0	0	0	1	0	1	0	0	0	0	4	0	0	1
374	40	f	Test I - Test II	negative	negative	positive	25.28	25.07			893926	n/a	positive	positive	0	0	0	1	0	0	0	0	0	1	3	0	0	1
375	40	f	Test II - Test I	negative	negative	negative							negative	negative	0	0	0	0	0	0	0	0	0	0	3	1	0	1
376	40	f	Test I - Test II	negative	negative	negative							negative	negative	0	0	0	0	0	0	0	0	0	0	3	1	0	0
377	40	f	Test II - Test I	negative	negative	negative							negative	negative	1	1	1	1	0	1	0	1	1	0	3	1	0	0
378	41	f	Test II - Test I	negative	negative	negative							negative	negative	0	0	0	0	0	0	0	0	0	0	3	1	n/a	n/a
379	41	f	Test I - Test II	negative	negative	negative							negative	negative	0	0	0	0	0	0	0	0	0	0	4	0	n/a	n/a
380	41	f	Test I - Test II	positive	positive	positive	15.8	15.46			1373365604	n/a	positive	positive	1	1	1	1	0	1	0	1	1	0	4	0	0	0
381	42	f	Test II - Test I	negative	negative	positive	37.47	34.53			652	---	negative	negative	0	0	1	1	0	0	0	0	0	0	3	1	1	0
382	42	f	Test I - Test II	negative	negative	negative							negative	negative	0	0	0	0	0	0	0	0	0	0	3	1	0	0
383	42	f	Test I - Test II	negative	negative	negative							negative	negative	0	0	0	0	0	0	0	0	0	0	3	0	0	0
384	42	f	Test II - Test I	negative	negative	negative							negative	negative	0	1	0	0	0	0	0	0	0	0	3	0	1	0
385	43	f	Test II - Test I	positive	positive	positive			33.28	32.46	2039	---	positive	positive	0	0	0	0	0	0	0	0	0	0	3	0	0	1
386	43	f	Test II - Test I	negative	negative	negative							negative	negative	0	0	0	0	0	0	0	0	0	0	3	1	0	0
387	43	f	Test II - Test I	negative	negative	negative							negative	negative	0	0	0	0	0	0	0	0	0	0	3	2	0	0
388	43	f	Test II - Test I	negative	negative	negative							negative	negative	0	1	0	0	0	0	0	0	1	1	4	0	1	0
389	43	f	Test I - Test II	positive	positive	positive	20.81	20.6			27130925	n/a	positive	positive	1	1	1	1	0	1	0	0	1	0	3	0	0	1
390	43	f	Test I - Test II	positive	positive	positive	19	18.9			99346077	BF.7	positive	positive	1	1	0	1	0	0	0	1	0	0	3	0	0	0
391	44	f	Test I - Test II	negative	negative	negative							negative	negative	0	0	0	0	0	0	0	0	0	0	3	1	n/a	n/a
392	44	f	Test I - Test II	negative	negative	negative							negative	negative	0	0	0	0	0	0	0	0	0	0	4	0	n/a	n/a
393	44	f	Test II - Test I	positive	positive	positive	25.21	25.51			803305	BA.5.2	positive	positive	1	1	1	1	0	1	0	1	1	0	3	0	1	1
394	44	f	Test II - Test I	positive	positive	positive			22.33	22.74	3068292	BE.3	positive	positive	1	1	1	1	0	1	0	0	1	0	3	0	0	0
395	45	f	Test I - Test II	negative	negative	negative							negative	negative	0	0	0	0	0	0	0	0	0	0	4	1	n/a	n/a
396	45	f	Test II - Test I	negative	negative	negative							negative	negative	0	0	0	0	0	0	0	0	0	0	3	0	0	0
397	45	f	Test II - Test I	positive	positive	positive	19.53	19.26			75471311	BA.5.2	positive	positive	1	1	1	1	0	0	0	1	0	0	3	0	0	0
398	46	f	Test I - Test II	negative	negative	negative							negative	negative	0	0	0	0	0	0	0	0	0	0	3	1	0	1
399	46	f	Test II - Test I	negative	negative	negative							negative	negative	0	0	0	0	0	0	0	0	0	0	3	1	0	0
400	46	f	Test II - Test I	negative	negative	negative							negative	negative	0	0	0	0	0	0	0	0	0	0	3	0	n/a	n/a
401	46	f	Test I - Test II	negative	negative	negative							negative	negative	0	0	0	0	0	0	0	0	0	0	1	0	1	0
402	46	f	Test II - Test I	negative	negative	negative							negative	negative	0	0	1	0	1	0	1	0	1	0	3	0	0	1
403	46	f	Test II - Test I	negative	negative	negative							negative	negative	0	0	1	1	0	0	0	1	1	0	3	0	0	0
404	47	f	Test I - Test II	positive	positive	positive	30.11	29.34			34313	---	positive	positive	0	0	0	0	0	0	0	0	0	0	3	0	n/a	n/a
405	47	f	Test II - Test I	negative	negative	negative							negative	negative	0	0	0	0	0	0	0	0	0	0	3	1	0	0
406	47	f	Test II - Test I	negative	negative	negative							negative	negative	0	0	0	0	0	0	0	0	0	0	4	0	n/a	n/a
407	47	f	Test I - Test II	negative	negative	negative							negative	negative	0	0	0	0	0	0	0	0	0	0	4	0	n/a	0
408	47	f	Test II - Test I	negative	negative	positive	27.89	27.45			145258	BF.7	positive	positive	0	1	0	1	0	1	0	0	0	0	3	0	0	0
409	47	f	Test II - Test I	negative	negative	negative							negative	negative	0	1	1	1	1	1	0	1	1	0	3	0	0	0
410	47	f	Test II - Test I	positive	positive	positive	24.83	24.57			1309458	BA.5.2.1	positive	positive	1	1	1	0	0	1	0	1	1	0	3	0	0	0
411	48	f	Test II - Test I	negative	negative	negative							negative	negative	0	0	0	0	0	0	0	0	0	0	3	1	0	0
412	48	f	Test I - Test II	negative	negative	negative							negative	negative	0	0	0	0	0	0	0	0	0	0	4	0	n/a	n/a
413	48	f	Test II - Test I	negative	negative	negative							negative	negative	0	1	1	1	0	1	0	1	0	0	1	1	1	0
414	48	f	Test II - Test I	negative	negative	negative							negative	negative	1	1	1	1	0	0	0	0	0	0	1	1	n/a	n/a
415	49	f	Test I - Test II	negative	negative	negative							negative	negative	0	0	0	0	0	0	0	0	0	0	3	1	0	0
416	49	f	Test II - Test I	negative	negative	negative							negative	negative	0	0	0	0	0	0	0	0	0	0	3	1	0	0
417	49	f	Test I - Test II	negative	negative	negative							negative	negative	0	0	0	0	0	0	0	0	0	0	4	0	n/a	n/a
418	49	f	Test II - Test I	negative	negative	negative							negative	negative	0	0	1	1	0	1	0	1	0	0	3	0	0	0
419	50	f	Test II - Test I	negative	negative	negative							negative	negative	0	0	0	0	0	0	0	0	0	0	3	1	0	0
420	50	f	Test II - Test I	negative	negative	negative							negative	negative	0	0	0	0	1	0	0	0	0	0	5	1	0	0
421	50	f	Test II - Test I	negative	negative	negative							negative	negative	0	0	0	0	0	0	0	0	0	0	3	0	0	0
422	50	f	Test I - Test II	negative	negative	negative							negative	negative	0	0	0	0	0	0	0	0	0	0	3	0	0	0
423	50	f	Test I - Test II	positive	positive	positive	26.65	26.62			273749	BA.5.1	positive	positive	0	1	1	1	0	1	0	0	1	1	3	0	n/a	n/a
424	51	f	Test II - Test I	positive	positive	positive	25.12	24.95			979696	BF.5	positive	positive	0	0	0	1	0	1	0	0	0	0	3	0	0	1
425	51	f	Test II - Test I	negative	negative	negative							negative	negative	0	0	0	0	0	0	0	0	0	0	3	1	1	0
426	51	f	Test II - Test I	negative	negative	negative							negative	negative	0	0	0	0	0	0	0	0	0	0	2	1	0	0
427	51	f	Test II - Test I	negative	negative	negative							negative	negative	0	1	1	1	0	1	0	0	1	0	3	1	1	0
428	51	f	Test I - Test II	negative	negative	negative							negative	negative	0	1	1	1	0	1	0	1	1	0	3	0	n/a	n/a
